# Supplementary material for: Carboxylesterase 2a deletion provokes hepatic steatosis and insulin resistance in mice involving impaired diacylglycerol and lysophosphatidylcholine catabolism
Source: Mol Metab. 2023 Apr 12;72:101725. doi: 10.1016/j.molmet.2023.101725 (PMC10148186; doi:10.1016/j.molmet.2023.101725)
Supplement: Multimedia component 1 [file mmc1.zip]

Archive with 3 entries (3 files):
- Supp Figure 1.tiff
- Supp Figure 2.tiff
- Supp Figure 3.tiff
